# Supplementary material for: Comparative Analysis of Insect Resistance in Transgenic Populus × euramericana cv. Neva Expressing Dual Bt Genes from Different Sources
Source: Plants (Basel). 2025 Dec 23;15(1):51. doi: 10.3390/plants15010051 (PMC12787643; doi:10.3390/plants15010051)
Supplement: Supplementary file 1 [file plants-15-00051-s001.zip]

Archive with 3 entries (2 files):
- plants-4008162-supplementary/
- plants-4008162-supplementary/plants-4008162-supplementary.xls
- plants-4008162-supplementary/Supplementart Appendix S1.pdf
