# Supplementary material for: Comparative Analysis of Insect Resistance in Transgenic Populus × euramericana cv. Neva Expressing Dual Bt Genes from Different Sources
Source: Plants (Basel). 2025 Dec 23;15(1):51. doi: 10.3390/plants15010051 (PMC12787643; doi:10.3390/plants15010051)
Supplement: Supplementary file 1 [file plants-15-00051-s001.zip › plants-4008162-supplementary/plants-4008162-supplementary.xls]

## Sheet: Table S1
Table.S1 Evaluation of sequencing data
Sample	Raw Reads	Total Bases	Filtered Reads	Filtered Bases (G)	Sequencing Error Rate	Q20 (%)	Q30 (%)	GC (%)
		(G)
n19a_1	25994037	7.8	25071802	7.52	0.01	97.55	92.95	44.45
n19a_2	22822882	6.85	22058061	6.62	0.01	97.77	93.53	44.4
n19a_3	23682635	7.1	22921022	6.88	0.01	97.81	93.6	44.24
DB16_1	22834087	6.85	21903411	6.57	0.01	97.71	93.41	44.61
DB16_2	22590430	6.78	21003570	6.3	0.01	97.7	93.32	44.71
DB16_3	23150819	6.95	22327504	6.7	0.01	97.87	93.81	44.85
WT_1	23111397	6.93	22087295	6.63	0.01	97.58	93.28	45.59
WT_2	21588037	6.48	20727454	6.22	0.01	97.49	92.89	45.55
WT_3	23291254	6.99	22098432	6.63	0.01	97.37	92.9	47.64

## Sheet: Table S2
Table. S2 Insertion site nearby gene function
Line	Chromosome & Locus	Position	Adjacent Genes & Functions
n19a	Chr02：4814040	Intergenic Region	H0E87_004217 （Myb_DNA-bind_4）；
			H0E87_004216（No predicted）
n19b	Chr05：20284755	H0E87_011016 Coding Region	H0E87_011015（ Zinc-binding RING-finger、Cellulose synthase）；H0E87_011016（No predicted）；
			H0E87_011017（ Ribosomal protein L3）
pb8	Chr10：2683280	Intergenic Region	—
pb9	Chr11：4359721	Intergenic Region	H0E87_020404（Inositol mono-phosphatase family）；
			H0E87_020405（Non-Coding Region）；
			H0E87_020406（SCAMP）
DB16	Chr1：30504409	Intergenic Region	H0E87_001881（No predicted）；
			H0E87_001882（PPR repeat、Pentatricopeptide repeat domain）
	Chr12：14365239	Intergenic Region	H0E87_021716（ Transcription factor IIIC subunit delta bet-propeller domain）；
			H0E87_021717（RNA recognition motif、Ataxin-2 C-terminal region）
	Chr17：13926822	Intergenic Region	H0E87_028552（No predicted）；
			H0E87_028553（Terpene synthase family 2, C-terminal metal binding）；
			H0E87_028554（ NPH3 family）
DB7	Chr10：344937	Intergenic Region	—
	Chr10：21796805	Intergenic Region	H0E87_020024（ Protein kinase domain、EF-hand domain pair）；
			H0E87_020025（ Ethylene insensitive 3, DNA-binding domain）；
			H0E87_020026（Pectinesterase、Plant invertase/pectin methylesterase inhibitor）

## Sheet: Table S3
Table. S3 Genomic primers for insertion site validation
Primer Name	Primer Sequence（5'-3'）	Application
pb8, Chr10U	TCTTCAGCTTTCCAGGAA	Verification of Insertion Site on Chromosome 10 in pb8 Line
pb8, Chr10D	ATTGGTGAGGCAAGGTAC
pb9, Chr11U	GGACCTAAACACTCACAA	Verification of Insertion Site on Chromosome 11 in pb9 Line
pb9, Chr11D	GTCAAACTCACTCTTCGT
n19a, Chr02U	TCATCTTCACCTCCAACA	Verification of Insertion Site on Chromosome 02 in n19a Line
n19a, Chr02D	TTCACCATCTCTTTTGCC
n19b, Chr05U	CGGTGGCCGATCGGCTGTCGTG	Verification of Insertion Site on Chromosome 05 in n19b Line
n19b, Chr05D	GGCACTTGAATTGGTTGCTGG
DB16, Chr1U	ATGAGAGGCGAAGGGAATG	Verification of Insertion Site on Chromosome 01 in DB16 Line
DB16, Chr1D	ATAATGCGTCCTCTGAAGGG
DB16, Chr12U	CTTAGAAAGGATTACGCATCGG	Verification of Insertion Site on Chromosome 12 in DB16 Line
DB16, Chr12D	CACAGTCCTCCGAAGAAAGG
DB16, Chr17U	GTGTTTCCAGAAGTAAAGCCC	Verification of Insertion Site on Chromosome 17 in DB16 Line
DB16, Chr17D	CATTGTGATTATTGGGTGC
DB7, Chr10-1U	GCCATTGGATAGCCTGGGTTC	Verification of the First Insertion Site on Chromosome 10 in DB7 Line
DB7, Chr10-1D	GGCTGCTAAGAATATCTGCTCTG
DB7, Chr10-2U	GCCTCTGAGGTTGGAATACACTG	Verification of the Second Insertion Site on Chromosome 10 in DB7 Line
DB7, Chr10-2D	CCTACACCTTCTCAGCAAACG

## Sheet: Table S4
Table.S4 Insertion site validation primer set
Line	Chromosome	Primer Combination	Validation Result
n19a	Chr02	n19,TDNA H＆n19a,Chr02U、n19,TDNA Q＆n19a,Chr02D	Paired-End
n19b	Chr05	n19,TDNA Q＆n19b,Chr05U、pb, T-DNA H＆n19b,Chr05D	Right-End Only
pb8	Chr10	pb, T-DNA Q＆pb8,Chr10U、pb, T-DNA H＆pb8,Chr10D	Paired-End
pb9	Chr11	pb, T-DNA Q＆pb9,Chr11U、pb, T-DNA H＆pb9,Chr11D	Paired-End
DB16	Chr1	n5,TDNA H＆DB16,Chr1U、n5,TDNA Q＆DB16,Chr1D	Paired-End
	Chr12	n5,TDNA QDB16,Chr12U＆、n5,TDNA Q＆DB16,Chr12D	Paired-End
	Chr17	n5,TDNA H＆DB16,Chr17U、n5,TDNA Q＆DB16,Chr17D	Paired-End
DB7	Chr10	n5,TDNA Q＆DB7,Chr10-1U、n5,TDNA H＆DB7,Chr10-1D	Paired-End
	Chr10	n5,TDNA H＆DB7,Chr10-2U、n5,TDNA Q＆DB7,Chr10-2D	Paired-End

## Sheet: Table S5
Table.S5 Results of gene function annotation
Database	Number of Annotated Genes	Percentage of Total Genes (%)
NR	16032	45.44
NT	17706	50.18
KO	8075	22.88
Swiss-Prot	10567	29.95
PFAM	11842	33.56
GO	11842	33.56
KOG	6215	17.61
Number of Successfully Annotated Genes	23218	65.81
Total Number of Genes	35280	100

## Sheet: Table S6
Table S6 Transcription factor analysis
gene_id	FPKM			TF_family
	WT	n19a	DB16
Cluster-2087.12235	0.993333	9.46667	8.28667	zf-C2H2
Cluster-2087.11365	5.94	4.01667	3.81	HTH
Cluster-2087.18363	1.5	9.06	7.01	zf-C2H2
Cluster-2087.15161	4.19333	15.4233	7.21667	zf-C2H2
Cluster-2087.12639	18.8267	73.96	43.5233	TF_bZIP
Cluster-2087.14340	1.76667	8.04333	5.27	zf-C2H2
Cluster-2087.6689	1.68	9.17333	7.24333	zf-C2H2
Cluster-2087.7395	0.366667	4.16	3.34333	zf-C2H2
Cluster-2087.17664	8.85333	34.0533	22.32	ZBTB
Cluster-2087.11391	29.9267	14.96	21.2567	ARID
Cluster-2087.21364	3.67667	2.56333	4.64667	HMG
Cluster-2087.20328	1.06333	9.32333	5.00333	zf-C2H2
Cluster-2087.14156	49.9367	25.6033	34.6767	Homeobox
Cluster-2087.16621	2.73667	10.1233	7.47	zf-C2H2
Cluster-2087.16993	1.44	4.75333	4.47333	THAP
Cluster-2087.16999	2.67333	11.5033	10.3567	THAP
Cluster-2087.10590	0.963333	4.72333	3.06667	zf-C2H2
Cluster-2087.10599	2.38667	39.35	4.36	zf-C2H2
Cluster-2087.11170	17.6067	4.88	17.34	Homeobox
Cluster-2087.17480	2.39	13.3067	8.75333	ZBTB
Cluster-2087.17038	11.3	7.19667	7.58	zf-GATA
Cluster-2087.18964	1.86667	8.30667	6.23333	zf-C2H2
Cluster-2087.8078	1.69	9.96333	5.49333	zf-C2H2
Cluster-2087.9747	0.0666667	3.59	0.853333	ETS
Cluster-2087.18864	6.95	4.46333	6.57333	Homeobox
Cluster-2087.17959	1.84667	1.02333	1.40333	zf-C2H2
Cluster-2087.12769	2.01	13.9233	7.62333	ZBTB
Cluster-2087.12685	0.803333	8.60333	4.60667	zf-C2H2
Cluster-2087.19712	0.886667	5.46333	5.07	THAP
Cluster-2087.10801	2.75333	10.4367	6.55667	zf-C2H2
Cluster-2087.13593	6.7	32.6167	21.2233	C/EBP
Cluster-2087.11853	2.27667	9.54333	6.62	zf-C2H2
Cluster-2087.15424	9.67	34.26	21.5833	THAP
Cluster-2087.14174	3.31333	14.6633	10.7333	zf-C2H2
Cluster-2087.18294	0.513333	3.8	3.02	zf-C2H2
Cluster-2087.19988	0.94	0.1	0.24	HTH
Cluster-2087.10229	5.37667	19.5167	16.93	zf-C2H2
Cluster-2087.15544	3.02333	11.3167	8.82667	zf-C2H2
Cluster-2087.17695	0.99	5.74667	3.61333	zf-C2H2
Cluster-2087.18087	4.10333	1.93333	2.81	Homeobox
Cluster-2087.9167	13.53	6.25667	12.45	zf-GATA
Cluster-2087.18329	1.34	5.49667	4.85667	HMG
Cluster-2087.14389	8.72333	37.8167	23.7467	RHD
Cluster-2087.16123	3.65	18.89	11.33	zf-C2H2
Cluster-2087.17741	1.68	7.71333	4.91333	zf-C2H2
Cluster-2087.10217	6.53667	25.5867	17.14	E2F
Cluster-2087.13789	6.30667	20.2633	17.0233	bHLH
Cluster-2087.8601	0.89	4.69333	3.61667	zf-C2H2
Cluster-2087.11425	7.04333	4.56667	5.23333	T-box
Cluster-2087.16046	1.58333	12.6467	6.10333	THAP
Cluster-2087.10746	5.40333	3.95667	4.45333	Homeobox
Cluster-2087.12098	5.48667	21.6967	14.61	zf-C2H2
Cluster-2087.8718	5.66	3.32667	5.32333	Homeobox
Cluster-2087.18145	21.27	138.997	38.2267	bHLH
Cluster-2087.13076	0.956667	5.07	3.17333	ZBTB
Cluster-2087.8596	2.11	10.9733	8.42667	THAP
Cluster-2087.20300	7.28667	4.87333	5.26333	zf-C2H2
Cluster-2087.9817	2.02333	16.99	7.8	bHLH
Cluster-2087.10910	2.29333	11.5067	7.24	zf-C2H2
Cluster-2087.10913	2.63333	15.0867	11.82	zf-C2H2
Cluster-2087.12281	3.06	10.4467	8.49333	HSF
Cluster-2087.15622	32.3067	22.4867	30.8733	Pou
Cluster-2087.9028	3.93333	13.1267	12.19	zf-C2H2
Cluster-2087.11041	0.243333	1.78333	1.08333	zf-C2H2
Cluster-2087.9334	0.856667	4.35	3.70333	zf-C2H2
Cluster-2087.10237	10.29	5.05333	8.67	ZBTB
Cluster-2087.9708	2.37	10.54	7.65	THAP
Cluster-2087.18004	1.66	8.93333	5.86	MYB
Cluster-2087.8086	0.823333	3.59333	3.18	zf-C2H2
Cluster-2087.9847	2.19333	10.63	7.95	zf-C2H2
Cluster-2087.9474	1.77	10.36	6.90333	zf-C2H2
Cluster-2087.12689	17.6667	63.8067	51.6733	TF_bZIP
Cluster-2087.11999	5.99333	20.2233	16.07	MH1
Cluster-2087.11034	8.43	6.26333	6.44667	HMG
Cluster-2087.13072	2.49333	11.05	11.2267	THAP
Cluster-2087.12265	21.99	15.38	15.7833	RFX
Cluster-2087.11732	8.11667	27.4133	22.1067	Fork head
Cluster-2087.12576	2.68667	10.5233	6.80333	zf-C2H2
Cluster-2087.13623	1172.5	675.623	768.843	CSD
Cluster-2087.9225	0.863333	4.89667	3.77333	zf-C2H2
Cluster-2087.8931	0.63	3.55	0.976667	ZBTB
Cluster-2087.11161	5.34333	20.3133	16.0667	THAP
Cluster-2087.19541	1.8	8.96	8.57333	zf-C2H2
Cluster-2087.13476	36.8867	14.4633	24.3067	MYB
Cluster-2087.13909	25.61	12.06	16.1967	ZBTB
Cluster-2087.10896	9.96333	50.97	38.7733	C/EBP
Cluster-2087.15091	2.85333	14.6367	12.39	THR-like
Cluster-2087.15624	5.16667	19.2467	20.57	MYB
Cluster-2087.16579	34.3767	22.8767	18.34	Fork head
Cluster-2087.10133	2.82667	13.7867	12.7933	TF_bZIP
Cluster-2087.11714	2.74	13.0433	11.18	zf-C2H2
Cluster-2087.10006	4.37333	16.6433	16.1333	MYB
Cluster-2087.9816	13.9833	5.27667	3.72667	ZBTB
Cluster-2087.10906	3.47	15.9633	14.4167	MYB
Cluster-2087.17512	4.31333	19.6733	16.87	HMG
Cluster-2087.12744	2.34667	11.05	11.1633	zf-C2H2
Cluster-2087.16020	8.57667	4.91	5.11	zf-C2H2
Cluster-2087.9574	0.363333	2.24	2.62	bHLH
Cluster-2087.13545	0.556667	6.06	4.35	CSD
Cluster-2087.16645	0.74	5.29667	4.31333	zf-C2H2
Cluster-2087.7285	4.19333	1.37	1.10667	zf-C2H2
Cluster-2087.8899	1.33	9.78667	9.27667	THAP
Cluster-2087.6580	5.39667	1.57	1.50667	zf-C2H2
Cluster-2087.22207	6.88667	0.406667	0.656667	HTH
Cluster-2087.20862	2.20333	0.536667	0.853333	THAP
Cluster-2087.9920	0.01	1.3	1.74333	THAP
Cluster-2087.23142	1.21	0.143333	0.19	HTH

## Sheet: Table S7
Table S7. DEGs identified in the transcriptome of A. glabripennis larvae in response to Bt toxin
gene_id	WT (FPKM)	n19a (FPKM)	DB16 (FPKM)	Description	GO_BP	GO_CC	GO_MF	KO
Cluster-2087.12682	174.64	374.83	876.577	GO:0006508	GO:0004252	--	trypsin	K01312
Cluster-2087.6990	20.3367	30.5033	55.1767	GO:0006508	GO:0004252	--	transmembrane protease serine 9	K09640
Cluster-2087.10707	14.18	22.0633	40.5233	GO:0006508	GO:0004252	--	transmembrane protease serine 9	K09640
Cluster-2087.12844	383.503	1078.84	966.11	GO:0006508//GO:0006355	GO:0008234//GO:0070005	GO:0005634	cathepsin L	K01365
Cluster-2087.14791	807.96	1572.08	1224.75	GO:0006508	GO:0008234//GO:0070005	--	cathepsin L	K01365
Cluster-2087.12747	894.01	1935.78	1374.96	GO:0006508	GO:0008234//GO:0070005	--	cathepsin L	K01365
Cluster-2087.13983	315.47	1121.81	1202.41	GO:0006508	GO:0008234//GO:0070005	--	cathepsin L	K01365
Cluster-2087.16420	283.493	526.663	1032.52	GO:0006508	GO:0008234//GO:0070005	--	cathepsin L	K01365
Cluster-2087.14901	210.913	594.067	281.977	GO:0042742//GO:0006508	GO:0008234//GO:0070005	GO:0005576	cathepsin K	K01371
Cluster-2087.13874	349.833	880.33	443.803	GO:0006508//GO:0050790	GO:0004197//GO:0061630	--	cathepsin B	K01363
Cluster-2087.12982	327.463	1011.94	1068.63	--	GO:0004190	--	cathepsin D	K01379
Cluster-2087.10760	12.7067	26.6	24.39	GO:0006508	GO:0070005//GO:0008234	--	cathepsin L	K01365
Cluster-2087.13756	948.207	2852.74	2835.95	GO:0006355//GO:0006508	GO:0043565//GO:0070005//GO:0003700//GO:0008234	GO:0005667	cathepsin L	K01365
Cluster-2087.12644	20.75	11.6233	3.42	GO:0006508	GO:0008234//GO:0070005	--	cathepsin S	K01368
Cluster-2087.11293	28.43	71.8	117.973	GO:0006508	GO:0070005//GO:0008234	--	cathepsin L	K01365
Cluster-2087.17151	81.17	547.21	421.297	GO:0006508	GO:0008234	--	cathepsin L	K01365
Cluster-2087.11359	7.53	4.68	1.97667	GO:0006508	GO:0070005//GO:0008234	--	cathepsin L	K01365
Cluster-2087.13318	905.08	1775.94	1206.9	GO:0006508	GO:0008234//GO:0070005	--	cathepsin K	K01371
Cluster-2087.14991	1323.91	2058.2	2680.72	GO:0006508	GO:0008234//GO:0070005	--	cathepsin K	K01371
Cluster-2087.12081	24.32	58.9067	52.17	GO:0009395//GO:0006357//GO:0046339//GO:0006508//GO:0016042	GO:0004185//GO:0004435//GO:0003712//GO:0005509//GO:0008236	GO:0016592//GO:0005667	vitellogenic carboxypeptidase-like protein	K09645
Cluster-2087.6361	4.64667	87.9267	29.05	GO:0006508	GO:0008270//GO:0004181	--	carboxypeptidase A4	K08637
Cluster-2087.16327	126.543	198.347	260.26	--	GO:0016757//GO:0016787	GO:0016020	carboxypeptidase Q	K01302
Cluster-2087.15088	22.7367	19.59	4.11	GO:0006508	GO:0016788//GO:0008270//GO:0004181	--	carboxypeptidase M	K01296
Cluster-2087.18183	5.20667	15.3767	22.79	GO:0007264//GO:0043087//GO:0006629	GO:0008270//GO:0003824//GO:0046872//GO:0005085	--	lysosomal acid lipase/cholesteryl ester hydrolase	K01052
Cluster-2087.13096	10.8233	10.0367	3.41333	GO:0006629	GO:0004222//GO:0005515	--	calcium-independent phospholipase A2	K16343
Cluster-2087.12882	62.0933	23.42	9.42667	GO:0006629//GO:0042967	GO:0008374//GO:0016788//GO:0016787	--	lysophospholipase III	K06129
Cluster-2087.12701	23.1767	13.6733	2.99	GO:0034314	--	GO:0015629//GO:0016020//GO:0005885	60kDa lysophospholipase	K13278
Cluster-2087.17187	6.77333	3.65667	2.05333	GO:0046339//GO:0006629//GO:0009395//GO:0007165//GO:0006725//GO:0016042//GO:0035556	GO:0004435//GO:0008198//GO:0016491//GO:0005509	GO:0000813//GO:0005634	phosphatidylinositol phospholipase C, beta	K05858
Cluster-2087.17866	4.04	10.13	8.94667	GO:0006629//GO:0007275	--	GO:0016020	sn1-specific diacylglycerol lipase	K13806
Cluster-2087.10198	88.5233	45.8533	82.6	GO:0005982//GO:0005985//GO:0005975	GO:0004650	--	polygalacturonase	K01184
Cluster-2087.14450	560.297	365.383	986.31	GO:0005975//GO:0005985//GO:0005982	GO:0004650	--	polygalacturonase	K01184
Cluster-2087.9985	150.47	37.3867	87.21	GO:0005982//GO:0005975//GO:0005985	GO:0004650	--	polygalacturonase	K01184
Cluster-2087.15683	243.287	108.267	314.03	GO:0005982//GO:0005975//GO:0005985	GO:0004650	--	polygalacturonase	K01184
Cluster-2087.13686	267.467	161.263	438.98	GO:0005985//GO:0005975//GO:0005982	GO:0004650	--	polygalacturonase	K01184
Cluster-2087.12984	403.05	44.9733	152.44	GO:0005975//GO:0005985//GO:0005982	GO:0004650	--	polygalacturonase	K01184
Cluster-2087.13060	145.57	116.05	197.563	GO:0005982//GO:0005985//GO:0005975	GO:0004650	GO:0016020	polygalacturonase	K01184
Cluster-2087.14248	236.093	139.663	239.227	GO:0005975//GO:0005985//GO:0005982	GO:0004650	--	polygalacturonase	K01184
Cluster-2087.14663	244.887	82.9067	125	GO:0005975//GO:0005982//GO:0055085//GO:0006821//GO:0005985	GO:0005247//GO:0004650	GO:0016020	polygalacturonase	K01184
Cluster-2087.17290	245.64	103.763	304.76	GO:0005985//GO:0005975//GO:0005982	GO:0004650	--	polygalacturonase	K01184
Cluster-2087.6163	19.7	7.7	25.6267	GO:0005982//GO:0005975//GO:0005985	GO:0004650	--	polygalacturonase	K01184
Cluster-2087.10396	272.57	117.16	346.433	GO:0005982//GO:0005975//GO:0005985	GO:0004650	--	polygalacturonase	K01184
Cluster-2087.12751	223.567	67.78	214.353	GO:0005975//GO:0005985//GO:0005982	GO:0004650	--	polygalacturonase	K01184
Cluster-2087.12659	631.287	226.16	482.49	GO:0005982//GO:0005985//GO:0005975	GO:0004650	--	polygalacturonase	K01184
Cluster-2087.13529	102.023	26.22	93.66	GO:0005985//GO:0005975//GO:0006506//GO:0005982	GO:0004650	GO:0005789	polygalacturonase	K01184
Cluster-2087.12684	230.383	131.6	306.433	GO:0005982//GO:0005975//GO:0005985	GO:0004650	--	polygalacturonase	K01184
Cluster-2087.16510	2.12	2.69	3.50333	GO:0007186//GO:0007156	GO:0003677//GO:0004930//GO:0005509	GO:0016020//GO:0044423	cadherin EGF LAG seven-pass G-type receptor 1	K04600
Cluster-2087.14660	7	7.26	10.9133	GO:0007156//GO:0006955//GO:0000902//GO:0001522//GO:0009451	GO:0009982//GO:0003723//GO:0005509//GO:0005524//GO:0016301	GO:0016020	protocadherin Fat 1/2/3	K16506
Cluster-2087.17278	2.44333	3.14667	4.90333	GO:0007156	GO:0005509	GO:0016020	protocadherin Fat 4	K16669
Cluster-2087.14725	49.0133	20.47	7.82333	--	GO:0008270//GO:0008237	--	glutamyl aminopeptidase	K11141
Cluster-2087.14216	138.593	180.97	282.197	GO:0018990//GO:0007218//GO:0006508	GO:0070006//GO:0046872//GO:0008255	--	leucyl aminopeptidase	K01255
Cluster-2087.13509	25.51	9.35333	6.55667	--	GO:0008270//GO:0008237	--	aminopeptidase N	K11140
Cluster-2087.21152	0.0333333	0.376667	1.18	GO:0001907	GO:0140911	--	leucyl aminopeptidase	K01255
Cluster-2087.13343	53.6233	74.6933	89.1833	--	GO:0008237//GO:0008270	--	puromycin-sensitive aminopeptidase	K08776
Cluster-2087.16405	29.4667	39.2	39.8933	GO:0006508	GO:0046872//GO:0070006	--	cytosol aminopeptidase	K11142
Cluster-2087.14343	6.09	20.01	20.36	GO:0045947	GO:0008190	--	eukaryotic translation initiation factor 4E binding protein 1	K07205
Cluster-2087.15173	33.3367	18.68	25.1133	GO:0006468//GO:0006605//GO:0006886	GO:0005524//GO:0004672	GO:0016020	cyclin-dependent kinase 12/13	K08819
Cluster-2087.16600	6.06333	18.5	15.8367	GO:0006119//GO:0009297//GO:0006270//GO:1902600//GO:0006816//GO:0006468//GO:0006811//GO:0006874//GO:0006446//GO:0032007//GO:0034599	GO:0003723//GO:0003743//GO:0005219//GO:0030234//GO:0046872//GO:0004672//GO:0046961//GO:0046983//GO:0005524	GO:0005852//GO:0019013//GO:0033179//GO:0005840//GO:0019867//GO:0005789//GO:0016020//GO:0005737//GO:0005622//GO:0071203	cyclin-dependent kinase 8/11	K02208
Cluster-2087.10301	11.27	3.58667	6.36667	GO:0006206//GO:0006144//GO:0006260//GO:0009186	GO:0005524//GO:0004748	GO:0036128//GO:0005971	ribonucleoside-diphosphate reductase subunit M1	K10807
Cluster-2087.20161	1.24667	0.0733333	1.08333	GO:0007165	GO:0005186	--	glutamine---fructose-6-phosphate transaminase (isomerizing)	K00820
Cluster-2087.14646	255.193	166.043	300.397	GO:0044528//GO:0019217//GO:1901135	GO:0097367//GO:0005515//GO:0000062	--	glutamine---fructose-6-phosphate transaminase (isomerizing)	K00820
Cluster-2087.11822	1.87	8.88667	9.02333	GO:0009058	--	--	methionyl-tRNA formyltransferase	K00604
Cluster-2087.5503	0	1.36666666666667	0.0166667	GO:0006508	GO:0070573	--	propionyl-CoA carboxylase beta chain	K01966
Cluster-2087.14241	70.3933	54.4733	74.3767	GO:0031145	GO:0008270//GO:0061630//GO:0097602	GO:0005680	solute carrier family 25 (mitochondrial citrate transporter), member 1	K15100
Cluster-2087.16555	1.13	5.15333	2.63	GO:0006886//GO:0006810	GO:0031267//GO:0015293	GO:0016020	solute carrier family 1 (neuronal/epithelial high affinity glutamate transporter), member 1	K05612
Cluster-2087.16705	33.2533	19.7133	38.7733	GO:0055085	GO:0022857	--	MFS transporter, MCT family, solute carrier family 16 (monocarboxylic acid transporters), member 10	K08187
Cluster-2087.17404	34.57	15.27	39.9	GO:1901642//GO:0015858	GO:0005337	GO:0016020	solute carrier family 29 (equilibrative nucleoside transporter), member 1/2/3	K15014
Cluster-2087.15273	138.27	87.1333	125.533	GO:0035434//GO:0055085//GO:0006825//GO:0006821	GO:0005247//GO:0005375	GO:0016020	solute carrier family 31 (copper transporter), member 1	K14686
Cluster-2087.18743	10.1133	6.10667	8.29	GO:0015858//GO:1901642	GO:0005337	GO:0016020	solute carrier family 29 (equilibrative nucleoside transporter), member 1/2/3	K15014
Cluster-2087.15335	20.2067	99.23	48.89	GO:0006886//GO:0016192//GO:0015689//GO:0055085	GO:0022857//GO:0015098//GO:0005198	GO:0030132//GO:0030130//GO:0016020	MFS transporter, SP family, solute carrier family 2 (facilitated glucose transporter), member 1	K07299
Cluster-2087.12224	2.67	13.0867	5.34333	--	--	GO:0016020	solute carrier family 26 (sodium-independent sulfate anion transporter), member 11	K14708
Cluster-2087.10459	23.0867	13.0067	31.9633	GO:1902600//GO:0006812//GO:0055085//GO:0006810	GO:0015297	GO:0016020	solute carrier family 9B (sodium/hydrogen exchanger), member 1/2	K23994
Cluster-2087.25586	9.98	1.13	4.51	GO:0015858//GO:1901642	GO:0005337	GO:0016020	solute carrier family 29 (equilibrative nucleoside transporter), member 1/2/3	K15014
Cluster-2087.13926	11.4667	3.44667	11.47	GO:0015858//GO:1901642	GO:0005337	GO:0016020	solute carrier family 29 (equilibrative nucleoside transporter), member 1/2/3	K15014
Cluster-2087.14412	53.51	33.9867	42.5067	GO:0007064//GO:0055085//GO:0030001	GO:0046873//GO:0042802//GO:0005515	GO:0016020	solute carrier family 39 (zinc transporter), member 7	K14713
Cluster-2087.17113	67.9033	31.3033	46.55	GO:0055085	GO:0022857	GO:0016020	solute carrier family 15 (oligopeptide transporter), member 1	K14206
Cluster-2087.13923	93.8867	45.4833	69.7367	GO:0055085	GO:0022857	GO:0016020	solute carrier family 15 (oligopeptide transporter), member 1	K14206
Cluster-2087.15631	33.87	20.05	27.7567	GO:0006820	--	GO:0016020	solute carrier family 4 (sodium bicarbonate transporter), member 10	K13861
Cluster-2087.18147	9.19333	5.15333	8.48333	GO:0044038	GO:0016755	--	solute carrier family 4 (sodium bicarbonate transporter), member 10	K13861
Cluster-2087.19893	14.76	6.68	13.4333	GO:0006820	GO:0008509	GO:0016020	solute carrier family 4 (sodium bicarbonate transporter), member 10	K13861
Cluster-2087.14222	111.86	53.4533	157.11	--	--	--	solute carrier family 25, member 34/35	K15117
Cluster-2087.14796	16.7367	10.17	18.9633	GO:0055085	--	GO:0016020	solute carrier family 24 (sodium/potassium/calcium exchanger), member 4	K13752
Cluster-2087.10255	2.33667	15.3733	7.73	--	--	--	lysosomal acid phosphatase	K14410
Cluster-2087.17082	51.92	27.3033	55.5667	GO:0006547//GO:0000105	GO:0004635	--	lysosomal acid phosphatase	K14410
Cluster-2087.13957	444.61	268.563	276.963	--	GO:0051287//GO:0016616	--	S-(hydroxymethyl)glutathione dehydrogenase / alcohol dehydrogenase	K00121
Cluster-2087.11296	38.6	28.8167	48.0033	--	--	--	glutathione S-transferase	K00799
Cluster-2087.13875	0.576667	4.96	0.986667	--	--	--	glutathione S-transferase	K00799
Cluster-2087.12907	42.7767	259.547	68.8433	--	--	--	glutathione S-transferase	K00799
Cluster-2087.13991	17.0067	10.4733	22.1733	GO:0006750	GO:0005524//GO:0004363	--	glutathione synthase	K21456
Cluster-2087.20002	1.18667	7.08333	3.41333	--	--	--	prostaglandin-H2 D-isomerase / glutathione transferase	K04097
Cluster-2087.12528	4.04333	25.0067	20.3533	GO:0006979//GO:0006749//GO:0006804	GO:0016491//GO:0016209//GO:0004602	--	phospholipid-hydroperoxide glutathione peroxidase	K05361
Cluster-2087.11910	8.34667	26.68	29.5967	--	--	--	prostaglandin-H2 D-isomerase / glutathione transferase	K04097
Cluster-2087.16812	40.3267	17.57	37.56	--	GO:0016705//GO:0003677//GO:0004497//GO:0005506//GO:0020037	--	cytochrome P450 family 6	K14999
Cluster-2087.11430	61.7467	27.32	56.3533	GO:0019439	GO:0004497//GO:0016705//GO:0005506//GO:0016833//GO:0020037	--	cytochrome P450 family 6	K14999
Cluster-2087.14427	117.08	457.177	271.813	--	GO:0020037//GO:0005506//GO:0016705//GO:0004497	--	cytochrome P450 family 6	K14999
Cluster-2087.15072	13.6967	63.2733	24.55	--	GO:0005506//GO:0020037//GO:0004497//GO:0016705	--	cytochrome P450 family 6	K14999
Cluster-2087.15641	3.69667	15.3667	8.63667	--	GO:0005506//GO:0020037//GO:0004497//GO:0005515//GO:0016705	--	cytochrome P450 family 4	K15001
Cluster-2087.9020	3.30333	13.1733	8.92333	--	GO:0020037//GO:0005506//GO:0004497//GO:0016705	--	cytochrome P450 family 4	K15001
Cluster-2087.11451	109.257	57.0033	95.59	--	GO:0004497//GO:0016705//GO:0005506//GO:0020037//GO:0046872	--	cytochrome P450 family 6	K14999
Cluster-2087.15550	37.7733	22.4867	27.0167	GO:0009058//GO:0016114//GO:0042432	GO:0016705//GO:0004497//GO:0016844//GO:0043539//GO:0005506//GO:0020037	--	cytochrome P450 family 4	K15001
Cluster-2087.16483	113.08	64.6167	82.4867	--	GO:0016705//GO:0004497//GO:0020037//GO:0005506	--	cytochrome P450 family 4	K15001
Cluster-2087.12434	40.1367	16.1833	48.22	--	GO:0008194//GO:0016758	--	glucuronosyltransferase	K00699
Cluster-2087.20564	0	1.82667	0.09	GO:0070072	GO:0008194//GO:0016758	--	glucuronosyltransferase	K00699
Cluster-2087.12976	113.717	38.0567	63.8767	GO:0006012//GO:0009117	GO:0008108//GO:0003824	--	UDPglucose--hexose-1-phosphate uridylyltransferase	K00965
Cluster-2087.13752	26.5767	32.6233	90.6333	--	GO:0070569	--	UDP-N-acetylglucosamine/UDP-N-acetylgalactosamine diphosphorylase	K00972
Cluster-2087.17875	38.96	27.41	41.2733	GO:0022900	GO:0016758//GO:0008194	GO:0016020	glucuronosyltransferase	K00699
Cluster-2087.12999	1.54333	7.28333	6.31667	--	GO:0016758//GO:0008194	--	glucuronosyltransferase	K00699
Cluster-2087.14357	108.703	76.28	166	--	GO:0003697	GO:0005815	aldehyde reductase	K00011
Cluster-2087.12447	821.297	603.82	785.62	--	--	--	aldehyde reductase	K00011

## Sheet: Table S8
Table.S8 Gene-specific qPCR primer sequences
Gene	Primer Name	Primer Sequence (5'-3')
Cry1Ac	176#F	TAGAGTTCGTGTGAGGTATGCT
	176#R	TGTTGCCGAATGAAGATGTGAA
Cry3A	1291#F	TGGGGATACGAGAAGGAGGAT
	1291#R	AGTGGGAACAGTGCGATGAGA

## Sheet: Table S9
Table.S9 Insertion site validation vector primer
Primer Type	Primer Name	Primer Sequence (5'-3')	Application
n19 Vector Primers	n19, T-DNA Q	AAACAAGCATCCCCTCTA	Paired with Genomic Primers
	n19, T-DNA H	ATTGTCGTTTCCCGCCTT
pb Vector Primers	pb, T-DNA Q	CGAATAGCCTCTCCACCC
	pb, T-DNA H	ACCCTATCTCGGCTATTC
n5 Vector Primers	n5, T-DNA Q	TGTAATGCATGACGTTAT
	n5, T-DNA H	CTCCATAATAATGTGTGAG

## Sheet: Table S10
Table.S10 Transcriptome data qRT-PCR validation primers
Gene	Forward Primer（5'-3'）	Reverse Primer（5'-3'）
Cluster-2087.12856	TGGCGAAAATGGACGAAAC	CGAACATCCTGGCACCTGA
Cluster-2087.11434	ATTTTCGGATGGTTGGCTT	CCTGGGTGTTTGGGTTTCT
Cluster-2087.12331	CACCAGAGGAGGAAATACC	TTCATCTCAAACTGCGAAT
Cluster-2087.22161	TCAGATGTTTTCTGTTGGA	ATAAAGTAAGGTTTGGGGA
Cluster-2087.1243	GTAGTACACGAGCGAAAGC	AAACAACCCCAGTGACATT
Cluster-2087.21259	TATGCATTGCATTATGGTG	GTTGTTGATTCAGGTCGGT
EF1α	TGACTCCAAGGGTGAAGGCG	TCATCGATGCTCCCGGACAC
